# Supplementary material for: Diverted from Landfill: Reuse of Single-Use Plastic Packaging Waste
Source: Polymers (Basel). 2022 Dec 15;14(24):5485. doi: 10.3390/polym14245485 (PMC9785204; doi:10.3390/polym14245485)
Supplement: Supplementary file 1 [file polymers-14-05485-s001.zip]

Archive with 1 entries (1 files):
- polymers-2087841-supplementary.pdf
